# Supplementary material for: Nasal Microbiome in COVID-19: A Potential Role of Corynebacterium in Anosmia
Source: Curr Microbiol. 2022 Dec 30;80(1):53. doi: 10.1007/s00284-022-03106-x (PMC9802018; doi:10.1007/s00284-022-03106-x)
Supplement: Supplementary file 2 — Supplementary file2 (XLSX 15 kb) [file 284_2022_3106_MOESM2_ESM.xlsx]

## Sheet: S1 Tab
Nasal microbiome in COVID-19: a potential role of Corynebacterium in anosmia Carmela Nardelli§, Giovanni Luca Scaglione§, Domenico Testa, Mario Setaro, Filippo Russo, Carmela Di Domenico, Lidia Atripaldi, Massimo Zollo, Federica Corrado, Paola Salvatore, Biagio Pinchera, Ivan Gentile, Ettore Capoluongo*
S1 Tab. General and clinical characteristics of all patients with Cov19.
Patients ID	Corynebacterium abundance (%)	Gender	Age (y)	Smokers	Diabetes	Hypertension	Neoplasia	COVID-19 severity	Weight (Kg)	Height (m)	Body Mass Index (BMI)	Red Blood Cells (U/L)	White Blood Cells (U/mL)	Neutrophils (U/mL)	Lynphocytes (U/mL)	Hemoglobine (g/mL)	Platelets (U/mL)	Lactate Dehydrogenase (U/L)	Aspartate Aminotrsnferase (U/L)	Alanine Aminotransferase (U/L)	Creatinine (mg/dL)	Azotemia (mg/dL)	Creatine Phosphokinase (U/L)	Prothrombin Time (s)	D-Dimer (ng/mL)	Fibrinogen (mg/mL)	Reactive C Protein (mg/L)
Na12	2.5	female	24	no	no	no	no	2	69	1.76	22.3	5120000	9230	7540	1020	12.1	327000	276	21	26	0.81	30	45	0.86	0.9	389	4.2
Na16	00:08:00	female	27	yes	no	no	no	2	63	1.74	20.8	4820000	9850	7340	1670	11.8	311000	235	30	25	0.75	32	78	0.9	0.76	340	3.1
Na13	45.49	female	37	no	no	no	no	2	62	1.62	23.6	4560000	6720	5120	1230	9.8	378000	220	23	21	0.9	34	38	0.8	0.54	410	6.1
Na22	04:45:00	female	37	yes	no	no	no	3	76	1.7	26.3	5120000	12980	10560	1240	13.4	376000	450	30	28	0.78	42	85	1	1.3	566	6.2
Na21	00:19:00	female	26	no	no	no	no	4	68	1.7	23.5	4870000	7890	5920	1620	13.2	321000	410	24	31	0.8	28	67	0.98	1.4	524	10.5
Na15	01:36:00	female	86	no	yes	yes	no	4	78	1.67	28.0	3890000	5270	3890	870	10.1	187000	528	45	38	1.2	68	42	1.1	2.4	495	13
Na14	00:29:00	female	37	no	no	no	no	5	80	1.7	27.7	5460000	10830	8790	940	9.4	157000	380	20	27	0.84	38	44	1.02	0.88	420	9.4
Na18	08:12:00	male	63	yes	yes	yes	yes	3	74	1.7	25.6	4200000	6430	5150	1120	10.7	285000	270	30	26	0.96	58	72	0.8	0.7	490	4.3
Na23	00:02:00	male	32	yes	no	no	no	4	84	1.78	26.5	4760000	8750	7530	6480	12.2	324000	423	27	29	0.86	34	70	0.89	1.1	631	8.9
Na5	01:21:00	male	32	yes	no	no	no	4	80	1.76	25.8	4880000	6890	4720	1130	12.6	290780	378	28	23	0.85	54	76	1	1.1	510	7.2
Na3	17:04:00	male	41	yes	no	no	no	4	76	1.82	22.9	436000	7560	6450	720	12.7	289000	440	29	24	0.8	40	67	1	0.9	560	5.8
Na19	00:01:00	male	51	no	no	no	no	4	72	1.75	23.5	4650000	8230	7100	1040	14.2	358000	472	34	30	0.8	38	76	0.95	1.2	534	8.2
Na17	00:07:00	male	52	yes	no	no	no	4	86	1.78	27.1	5420000	9780	8240	950	13	358000	578	48	39	0.7	44	90	0.9	1.3	670	15.6
Na8	00:06:00	male	53	yes	no	no	no	4	78	1.8	24.0	4870000	7450	6130	1240	12.2	315000	394	56	72	0.78	48	134	0.9	1.8	570	12.8
Na7	00:08:00	male	54	no	no	yes	no	4	72	1.73	24.0	5340000	8790	6580	2340	11.9	345000	415	48	44	0.82	43	87	1	1.5	634	9.7
Na20	00:14:00	male	62	yes	no	yes	no	4	90	1.78	28.4	4780000	7450	6490	890	11.4	265000	556	45	42	0.84	46	62	0.9	1.4	620	11
Na1	03:57:00	male	71	yes	no	yes	no	4	79	1.7	27.3	4230000	5680	4230	1040	11.7	286000	340	25	29	0.9	46	48	0.9	1.3	524	9.8
Na4	04:36:00	male	72	yes	yes	yes	no	4	74	1.75	24.1	4560000	7850	6230	1030	12.5	278000	487	23	27	1.1	82	54	1	1.5	542	7.8
